# Supplementary material for: Nomogram for prediction of hearing rehabilitation outcome in children with congenital sensorineural hearing loss after cochlear implantation
Source: Heliyon. 2024 Apr 16;10(8):e29529. doi: 10.1016/j.heliyon.2024.e29529 (PMC11063407; doi:10.1016/j.heliyon.2024.e29529)
Supplement: Multimedia component 2 [file mmc2.xlsx]

## Sheet: Sheet1
Table S1. The CAP and SIR results in the study subject-by-subject.
No.	Effect	CAP	Gender
1	Poor	1	Female
2	Poor	1	Male
3	Poor	4	Female
4	Poor	1	Male
5	Poor	＜5	Male
6	Poor	＜5	Male
7	Poor	3	Male
8	Poor	3	Male
9	Poor	1	Female
10	Poor	＜5	Male
11	Poor	4	Male
12	Poor	1	Male
13	Poor	3	Male
14	Poor	＜5	Male
15	Poor	4	Male
16	Poor	4	Female
17	Poor	4	Female
18	Poor	1	Female
19	Poor	3	Male
20	Poor	4	Male
21	Poor	3	Male
22	Poor	2	Female
23	Poor	4	Male
24	Poor	1	Female
25	Poor	1	Female
26	Poor	3	Female
27	Poor	＜5	Male
28	Poor	4	Male
29	Poor	4	Female
30	Poor	4	Male
31	Poor	4	Female
32	Poor	2	Male
33	Poor	4	Female
34	Poor	2	Female
35	Poor	0	Male
36	Poor	3	Female
37	Poor	1	Female
38	Poor	＜5	Female
39	Poor	＜5	Male
40	Poor	＜5	Female
41	Poor	＜5	Female
42	Well	5	Female
43	Well	≥5	Female
44	Well	7	Female
45	Well	6	Female
46	Well	6	Male
47	Well	≥5	Female
48	Well	5	Female
49	Well	5	Female
50	Well	5	Male
51	Well	5	Male
52	Well	6	Male
53	Well	≥5	Female
54	Well	≥5	Female
55	Well	5	Female
56	Well	6	Female
57	Well	5	Female
58	Well	≥5	Male
59	Well	5	Female
60	Well	5	Male
61	Well	5	Male
62	Well	5	Male
63	Well	5	Male
64	Well	5	Male
65	Well	5	Male
66	Well	5	Female
67	Well	7	Male
68	Well	5	Male
69	Well	5	Female
70	Well	8	Female
71	Well	5	Male
72	Well	≥5	Female
